# Supplementary material for: Whole-Genome Sequencing Elucidates the Epidemiology of Multidrug-Resistant Acinetobacter baumannii in an Intensive Care Unit
Source: Front Microbiol. 2021 Sep 13;12:715568. doi: 10.3389/fmicb.2021.715568 (PMC8473952; doi:10.3389/fmicb.2021.715568)
Supplement: Supplementary Table S1 — Whole-genome sequencing and assembly statistics of 70 isolates. [file Table_1.XLSX]

## Sheet: Sheet1
Supplementary Table S1 Whole-genome sequencing and assembly statistics of 70 isolates.
Isolates	Read length(bp)	No. of raw reads	No. of clean reads	GC contents (%)	Ref Length	Covered Base	Total Base	Mapped Reads	Coverage(%)	Depth	Accession.no
AB-2	150	7310857	7241320	38	4087343	3892391	1669003914	13566089	95.23	408.33	SAMN15231991
AB-3	150	8661744	8403282	43	4087343	3970364	1731249016	16883270	97.14	423.56	SAMN15231992
AB-4	150	7805740	7720446	39	4087343	3929185	1834491364	14805775	96.13	448.82	SAMN15231993
AB-5	150	6658695	6416815	38	4087343	3961664	1595619586	11901616	96.93	390.38	SAMN15231994
AB-6	150	9027477	8939109	39	4087343	3717301	1819781360	15282868	90.95	445.22	SAMN15231995
AB-7	150	8791003	8490004	39	4087343	3932627	2220834671	16537613	96.21	543.34	SAMN15231996
AB-9	150	9360090	9019740	39	4087343	3994222	2335645615	17480973	97.72	571.43	SAMN15231998
AB-10	150	9294267	9222002	38	4087343	3891542	1807149570	16076284	95.21	442.13	SAMN15231999
AB-11	150	6673731	6416558	38	4087343	3922639	1601137190	11994610	95.97	391.73	SAMN15232000
AB-12	150	6606666	6359489	39	4087343	4028847	1596896916	11898702	98.57	390.69	SAMN15232001
AB-13	150	6693321	6606938	41	4087343	3874679	1480689579	13027233	94.8	362.26	SAMN15232002
AB-14	150	7034008	6749312	39	4087343	3874039	1700925175	12636936	94.78	416.14	SAMN15232003
AB-15	150	7382596	7109527	41	4087343	3904414	1849848392	13934460	95.52	452.58	SAMN15232004
AB-16	150	8140884	7825195	39	4087343	3964063	1966690771	14664502	96.98	481.17	SAMN15232005
AB-17	150	7675177	7346219	38	4087343	4040432	1861361775	13813893	98.85	455.4	SAMN15232006
AB-18	150	8874677	7870511	40	4087343	3933000	1440612512	18548218	96.22	352.46	SAMN15232007
AB-19	150	2166592	7386182	41	4087343	3949981	1357036403	17242847	96.64	332.01	SAMN15232008
AB-20	150	7692385	7399601	39	4087343	4020235	1847924519	13935173	98.36	452.11	SAMN15232009
AB-21	150	7453978	7136981	39	4087343	4020025	1804437571	13493550	98.35	441.47	SAMN15232010
AB-22	150	8816150	8542729	42	4087343	3896800	2025297476	16919099	95.34	495.5	SAMN15232011
AB-23	150	6060261	5817969	38	4087343	3902227	1458543587	10829605	95.47	356.84	SAMN15232012
AB-24	150	10732434	10347607	42	4087343	3909886	2148644094	22847850	95.66	525.68	SAMN15232013
AB-25	150	9529447	9171120	38	4087343	3882633	2219036717	16860320	94.99	542.9	SAMN15232014
AB-26	150	8565146	8498725	40	4087343	3875571	1781635664	16292508	94.82	435.89	SAMN15232015
AB-27	150	9206769	8843207	39	4087343	3898548	2306491174	17221270	95.38	564.3	SAMN15232016
AB-28	150	9500243	9139892	39	4087343	3899871	2386754033	17749676	95.41	583.94	SAMN15232017
AB-29	150	10376311	9969693	39	4087343	3916165	2556418333	19216586	95.81	625.45	SAMN15232018
AB-30	150	9633606	9286058	39	4087343	3950414	2413249757	17967859	96.65	590.42	SAMN15232019
AB-31	150	9314140	9243490	38	4087343	3885698	1861049783	16969305	95.07	455.32	SAMN15232020
AB-32	150	6921010	6842207	39	4087343	3935629	1621613578	13235137	96.29	396.74	SAMN15232021
AB-33	150	9142306	8754142	38	4087343	4013183	2203565940	16374479	98.19	539.12	SAMN15232022
AB-34	150	9437693	9366743	38	4087343	4006882	2167285435	17559852	98.03	530.24	SAMN15232023
AB-35	150	9967856	9623189	39	4087343	3915636	2427663868	18328014	95.8	593.95	SAMN15232024
AB-36	150	9419246	9020016	39	4087343	3941454	2342238429	17479685	96.43	573.05	SAMN15232025
AB-37	150	8162277	7826296	39	4087343	4032174	1993087555	14881939	98.65	487.62	SAMN15232026
AB-38	150	9114306	8771967	39	4087343	3898191	2234998953	16690093	95.37	546.81	SAMN15232027
AB-41	150	8803162	8468047	44	4087343	3902476	1919615986	17198769	95.48	469.65	SAMN15232028
AB-42	150	6643680	6587967	38	4087343	4071722	1585624563	12729640	99.62	387.94	SAMN15232029
AB-43	150	9544830	9196234	39	4087343	3878201	2309740183	17368667	94.88	565.1	SAMN15232030
AB-44	150	8675412	8299218	38	4087343	3892774	2066033320	15408274	95.24	505.47	SAMN15232031
AB-45	150	9479572	9391932	38	4087343	3890422	2197199338	17778779	95.18	537.56	SAMN15232032
AB-46	150	8348034	7661964	39	4087343	3958728	1396027854	18393769	96.85	341.55	SAMN15232033
AB-47	150	7013813	6946665	39	4087343	3930620	1613274475	13208494	96.17	394.7	SAMN15232034
AB-48	150	10167283	10099510	38	4087343	3867226	1965318153	17862982	94.61	480.83	SAMN15232035
AB-49	150	7237292	7169748	38	4087343	3874702	1609836136	13262973	94.8	393.86	SAMN15232036
AB-50	150	10158523	10061945	39	4087343	3906967	2289823165	19365240	95.59	560.22	SAMN15232037
AB-51	150	7113371	7036936	38	4087343	3995132	1663965887	13505904	97.74	407.1	SAMN15232038
AB-52	150	8741482	7945425	39	4087343	3906060	1467381986	19152010	95.56	359.01	SAMN15232039
AB-53	150	9737078	9642775	38	4087343	3912556	2203757070	18149885	95.72	539.17	SAMN15232040
AB-54	150	8920412	8557334	39	4087343	3893050	2193468234	16310925	95.25	536.65	SAMN15232041
AB-55	150	8690668	8324145	42	4087343	3877412	1894449251	16914729	94.86	463.49	SAMN15232042
AB-56	150	8832429	8769552	38	4087343	3865942	1769622767	16016691	94.58	432.95	SAMN15232043
AB-58	150	8822651	8768827	38	4087343	3849994	1862755000	16631251	94.19	455.74	SAMN15232044
AB-59	150	7010741	6749908	39	4087343	3885270	1712965156	12842725	95.06	419.09	SAMN15232045
AB-60	150	8772406	8718111	38	4087343	3869465	1662856318	15028055	94.67	406.83	SAMN15232046
AB-61	150	8175961	7858156	38	4087343	3883420	1951302131	14647940	95.01	477.4	SAMN15232047
AB-62	150	7488378	7216254	40	4087343	3923320	1560919115	15311888	95.99	381.89	SAMN15232048
AB-63	150	8566276	8259130	38	4087343	3897429	2106537080	15706690	95.35	515.38	SAMN15232049
AB-64	150	7699043	7414057	38	4087343	3870836	1764891105	13217518	94.7	431.79	SAMN15232050
AB-65	150	8991054	8688270	43	4087343	3926452	1949060559	17236407	96.06	476.85	SAMN15232051
AB-66	150	9081090	8745458	38	4087343	3894742	2056884848	15411464	95.29	503.23	SAMN15232052
AB-67	150	6067765	5791436	42	4087343	3905600	1489295718	11661995	95.55	364.37	SAMN15232053
AB-68	150	8695275	8642432	38	4087343	3867131	1725654284	15709811	94.61	422.19	SAMN15232054
AB-69	150	10095153	9420028	41	4087343	4024717	2075652114	17357178	98.47	507.82	SAMN15232055
AB-70	150	7576193	7275312	38	4087343	3886927	1824774985	13606369	95.1	446.45	SAMN15232056
AB-71	150	7367759	7045270	39	4087343	3931654	1330029581	17880052	96.19	325.4	SAMN15232057
AB-72	150	9165175	8918404	41	4087343	3946330	2002602551	17316998	96.55	489.95	SAMN15232058
AB-73	150	6662911	6417974	38	4087343	3878490	1597923593	11936102	94.89	390.94	SAMN15232059
AB-74	150	10637339	10552727	38	4087343	3848082	2056039880	19697550	94.15	503.03	SAMN15232060
AB-75	150	10004150	9950337	38	4087343	3929574	1960708964	17682790	96.14	479.7	SAMN15232061
