# Supplementary material for: Whole-Genome Sequencing Elucidates the Epidemiology of Multidrug-Resistant Acinetobacter baumannii in an Intensive Care Unit
Source: Front Microbiol. 2021 Sep 13;12:715568. doi: 10.3389/fmicb.2021.715568 (PMC8473952; doi:10.3389/fmicb.2021.715568)
Supplement: Supplementary Table S2 — General patient information and the results of drug-sensitivity testing. [file Table_2.XLSX]

## Sheet: Sheet1
Supplementary Table S2. General patient information and the results of drug-sensitivity testing
Patient	Strain	Source	Gender	hosptial Outcome	Age	Date of transferred to ICU	Date of culture postive (mo/day/yr)	Diagnosed with pneumonia at admission	Transfered from	CIP	LEV	AK	TOB	FEP	CAZ	IMP	MEM	SCF	TIM	TZP	CT
P2	AB-2	LRT	M	Survived	60	2017-06-12	2017-06-12	Pneumonia	Outside	R MIC≥4.0	I MIC=4.0	R MIC≥64.0	R MIC≥16.0	I MIC=16.0	R MIC≥64.0	R MIC≥16.0	R MIC≥16.0	R MIC≥64.0	R MIC≥128.0	R MIC≥128.0	S MIC≤0.5
P3	AB-3	LRT	F	Survived	32	2017-07-01	2017-07-02		Internal	R MIC≥4.0	I MIC=4.0	R KB=6.0	R MIC≥16.0	R MIC≥32.0	R MIC≥64.0	R MIC≥16.0	R MIC≥16.0	R MIC≥64.0	R MIC≥128.0	R MIC≥128.0	S MIC≤0.5
P4	AB-4	LRT	F	Survived	92	2017-06-26	2017-06-30	Pneumonia	Internal	R MIC≥4.0	R MIC≥8.0	R KB=6.0	R MIC≥16.0	R MIC≥32.0	R MIC≥64.0	R MIC≥16.0	R MIC≥16.0	R MIC≥64.0	R MIC≥128.0	R MIC≥128.0	S MIC≤0.5
P5	AB-5	LRT	M	Died	29	2017-08-05	2017-08-22		Internal	R MIC≥4.0	R MIC≥8.0	R KB=6.0	R MIC≥16.0	R MIC≥32.0	R MIC≥64.0	R MIC≥16.0	R MIC≥16.0	R MIC≥64.0	R MIC≥128.0	R MIC≥128.0	S MIC≤0.5
P6	AB-6	LRT	F	Survived	26	2017-07-15	2017-07-15	Pneumonia	Internal	R MIC≥4.0	I MIC=4.0	R MIC≥64.0	R MIC≥16.0	R MIC≥32.0	R MIC≥64.0	R MIC≥16.0	R MIC≥16.0	R MIC≥64.0	R MIC≥128.0	R MIC≥128.0	S MIC≤0.5
P7	AB-7	LRT	M	Survived	61	2017-08-06	2017-08-06		Internal	R MIC≥4.0	I MIC=4.0	R MIC≥64.0	I MIC=8.0	R MIC≥32.0	I MIC=16.0	R MIC≥16.0	R MIC≥16.0	R MIC≥64.0	R MIC≥128.0	R MIC≥128.0	S MIC=2.0
P9	AB-9	LRT	M	Survived	66	2017-09-04	2017-10-03	Pneumonia	Internal	R MIC≥4.0	R MIC≥8.0	R MIC≥64.0	R MIC≥16.0	R MIC≥32.0	R MIC≥64.0	R MIC≥16.0	R MIC≥16.0	R MIC≥64.0	R MIC≥128.0	R MIC≥128.0	S MIC≤0.5
P10	AB-10	LRT	M	Survived	59	2017-08-18	2017-08-28	Pneumonia	Internal	R MIC≥4.0	R MIC≥8.0	R MIC≥64.0	R MIC≥16.0	R MIC≥32.0	R MIC≥64.0	R MIC≥16.0	R MIC≥16.0	R MIC≥64.0	R MIC≥128.0	R MIC≥128.0	S MIC≤0.5
P11	AB-11	LRT	M	Died	80	2017-08-10	2017-08-10	Pneumonia	Outside	R MIC≥4.0	R MIC≥8.0	R KB=62.0	R MIC≥16.0	R MIC≥32.0	R MIC≥64.0	R MIC≥16.0	R MIC≥16.0	R MIC≥64.0	R MIC≥128.0	R MIC≥128.0	S MIC≤0.5
P12	AB-12	LRT	M	Survived	61	2017-08-18	2017-08-27	Pneumonia	Internal	R MIC≥4.0	R MIC≥8.0	R KB=6.0	R MIC≥16.0	R MIC≥32.0	R MIC≥64.0	R MIC≥16.0	R MIC≥16.0	R MIC≥64.0	R MIC≥128.0	R MIC≥128.0	S MIC≤0.5
P13	AB-13	LRT	M	Survived	45	2017-08-14	2017-08-20	Pneumonia	Outside	R MIC≥4.0	R MIC≥8.0	S MIC≤2.0	S MIC≤1.0	R MIC≥32.0	R MIC≥64.0	R MIC≥16.0	R MIC≥16.0	R MIC≥64.0	R MIC≥128.0	R MIC≥128.0	S MIC≤0.5
P14	AB-14	LRT	M	Survived	62	2017-08-14	2017-08-15		Outside	R MIC≥4.0	R MIC≥8.0	R KB=6.0	R MIC≥16.0	R MIC≥32.0	R MIC≥64.0	R MIC≥16.0	R MIC≥16.0	R MIC≥64.0	R MIC≥128.0	R MIC≥128.0	S MIC≤0.5
P15	AB-15	LRT	M	Died	66	2017-09-08	2017-09-08	Pneumonia	Outside	R MIC≥4.0	R MIC≥8.0	R KB=6.0	S MIC=4.0	R MIC≥32.0	R MIC≥64.0	R MIC≥16.0	R MIC≥16.0	R MIC≥64.0	R MIC≥128.0	R MIC≥128.0	S MIC≤0.5
P16	AB-16	LRT	F	Died	30	2017-09-17	2017-09-19	Pneumonia	Internal	R MIC≥4.0	R MIC≥8.0	R KB=6.0	R MIC≥16.0	R MIC≥32.0	R MIC≥64.0	R MIC≥16.0	R MIC≥16.0	R MIC≥64.0	R MIC≥128.0	R MIC≥128.0	S MIC≤0.5
P17	AB-17	LRT	M	Survived	49	2017-09-26	2017-10-10		Internal	R MIC≥4.0	R MIC≥8.0	R MIC≥64.0	R MIC≥16.0	R MIC≥64.0	R KB=6	R MIC≥16.0	R KB=6.0	KB=14.0	UN	R MIC≥128.0	UN
P18	AB-18	LRT	F	Survived	77	2017-09-01	2017-09-01	Pneumonia	Outside	R MIC≥4.0	R MIC≥8.0	R KB=6.0	S MIC=4.0	R MIC≥32.0	R MIC≥64.0	R MIC≥16.0	R MIC≥16.0	R MIC≥64.0	R MIC≥128.0	R MIC≥128.0	S MIC≤0.5
P19	AB-19	LRT	F	Survived	52	2017-09-13	2017-09-13		Internal	R MIC≥4.0	R MIC≥8.0	R KB=6.0	S MIC=2.0	R MIC≥32.0	R MIC≥64.0	R MIC≥16.0	R MIC≥16.0	I MIC=32.0	R MIC≥128.0	R MIC≥128.0	S MIC≤0.5
P20	AB-20	LRT	F	Survived	69	2017-09-11	2017-09-11		Outside	R MIC≥4.0	R MIC≥8.0	R KB=6.0	S MIC=2.0	R MIC≥32.0	R MIC≥64.0	R MIC≥16.0	R MIC≥16.0	R MIC≥64.0	R MIC≥128.0	R MIC≥128.0	S MIC≤0.5
P21	AB-21	LRT	M	Survived	59	2017-10-13	2017-10-13		Internal	R MIC≥4.0	R MIC≥8.0	R MIC≥64.0	R MIC≥16.0	R MIC≥64.0	R KB=10	R MIC≥16.0	R KB=10.0	KB=15.0	UN	R MIC≥128.0	UN
P22	AB-22	LRT	M	Survived	23	2017-09-16	2017-09-16	Pneumonia	Internal	R MIC≥4.0	R MIC≥8.0	R KB=6.0	R MIC≥16.0	R MIC≥32.0	R MIC≥64.0	R MIC≥16.0	R MIC≥16.0	R MIC≥64.0	R MIC≥128.0	R MIC≥128.0	S MIC≤0.5
P23	AB-23	LRT	M	Survived	82	2017-09-19	2017-09-19	Pneumonia	Outside	R MIC≥4.0	I MIC=4.0	R KB=6.0	R MIC≥16.0	R MIC≥32.0	R MIC≥64.0	R MIC≥16.0	R MIC≥16.0	R MIC≥64.0	R MIC≥128.0	R MIC≥128.0	S MIC≤0.5
P24	AB-24	LRT	M	Survived	67	2017-09-27	2017-09-29	Pneumonia	Outside	R MIC≥4.0	R MIC≥8.0	R KB=6.0	R MIC≥16.0	R MIC≥32.0	R MIC≥64.0	R MIC≥16.0	R MIC≥16.0	R MIC≥64.0	R MIC≥128.0	R MIC≥128.0	S MIC≤0.5
P25	AB-25	LRT	F	Survived	43	2017-10-01	2017-10-08		Internal	R MIC≥4.0	R MIC≥8.0	R KB=6.0	R MIC≥16.0	R MIC≥32.0	R MIC≥64.0	R MIC≥16.0	R MIC≥16.0	R MIC≥64.0	R MIC≥128.0	R MIC≥128.0	S MIC≤0.5
P26	AB-26	LRT	F	Survived	51	2017-10-25	2017-10-25	Pneumonia	Internal	R MIC≥4.0	I MIC=4.0	R KB=6.0	R MIC≥16.0	R MIC≥32.0	R MIC≥64.0	R MIC≥16.0	R MIC≥16.0	R MIC≥64.0	R MIC≥128.0	R MIC≥128.0	S MIC≤0.5
P27	AB-27	LRT	F	Survived	68	2017-10-30	2017-10-25	Pneumonia	Outside	R MIC≥4.0	R MIC≥8.0	R KB=6.0	R MIC≥16.0	R MIC≥32.0	R MIC≥64.0	R MIC≥16.0	R MIC≥16.0	R MIC≥64.0	R MIC≥128.0	R MIC≥128.0	S MIC≤0.5
P28	AB-28	LRT	F	Survived	71	2017-11-16	2017-11-19		Internal	R MIC≥4.0	I MIC=4.0	R KB=6.0	R MIC=16.0	R MIC≥32.0	R MIC≥64.0	R MIC≥16.0	R MIC≥16.0	R MIC≥64.0	R MIC≥128.0	R MIC≥128.0	S MIC≤0.5
P29	AB-29	LRT	M	Survived	65	2017-11-14	2017-11-14	Pneumonia	Outside	R MIC≥4.0	I MIC=4.0	R KB=6.0	R MIC≥16.0	R MIC≥32.0	R MIC≥64.0	R MIC≥16.0	R MIC≥16.0	R MIC≥64.0	R MIC≥128.0	R MIC≥128.0	S MIC≤0.5
P30	AB-30	LRT	F	Survived	35	2018-04-14	2018-04-14		Internal	R MIC≥4.0	R MIC≥8.0	R KB=6.0	R MIC≥16.0	R MIC≥32.0	R MIC≥64.0	R MIC≥16.0	R MIC≥16.0	R MIC≥64.0	R MIC≥128.0	R MIC≥128.0	S MIC≤0.5
P31	AB-31	LRT	M	Survived	47	2017-12-13	2017-12-13		Internal	R MIC≥4.0	R MIC≥8.0	R KB=6.0	R MIC≥16.0	R MIC≥32.0	R MIC≥64.0	R MIC≥16.0	R MIC≥16.0	R MIC≥64.0	R MIC≥128.0	R MIC≥128.0	S MIC≤0.5
P32	AB-32	LRT	M	Died	70	2017-12-12	2018-01-01		Internal	R MIC≥4.0	R MIC≥8.0	S MIC=8.0	R MIC≥16.0	R MIC≥32.0	R MIC≥64.0	R MIC≥16.0	R MIC≥16.0	R MIC≥64.0	R MIC≥128.0	R MIC≥128.0	S MIC≤0.5
P33	AB-33	LRT	M	Survived	81	2017-12-26	2017-12-26	Pneumonia	Outside	R MIC≥4.0	R MIC≥8.0	R KB=6.0	R MIC≥16.0	R MIC≥32.0	R MIC≥64.0	R MIC≥16.0	R MIC≥16.0	R MIC≥64.0	R MIC≥128.0	R MIC≥128.0	S MIC≤0.5
P34	AB-34	LRT	F	Survived	92	2017-12-29	2018-01-28		Internal	R MIC≥4.0	R MIC≥8.0	R KB=6.0	R MIC≥16.0	R MIC≥32.0	R MIC≥64.0	R MIC≥16.0	R MIC≥16.0	R MIC≥64.0	R MIC≥128.0	R MIC≥128.0	S MIC≤0.5
P35	AB-35	LRT	M	Survived	83	2018-01-03	2018-01-03	Pneumonia	Outside	R MIC≥4.0	R MIC≥8.0	S MIC≤2.0	R MIC≥16.0	R MIC≥32.0	R MIC≥64.0	R MIC≥16.0	R MIC≥16.0	R MIC≥64.0	R MIC≥128.0	R MIC≥128.0	S MIC≤0.5
P36	AB-36	LRT	M	Survived	74	2018-01-04	2018-01-10	Pneumonia	Outside	R MIC≥4.0	R MIC≥8.0	R KB=6.0	R MIC≥16.0	R MIC≥32.0	R MIC≥64.0	R MIC≥16.0	R MIC≥16.0	R MIC≥64.0	R MIC≥128.0	R MIC≥128.0	S MIC≤0.5
P37	AB-37	LRT	M	Survived	62	2018-01-14	2018-01-16	Pneumonia	Internal	R MIC≥4.0	R MIC≥8.0	S MIC=4.0	R MIC≥16.0	R MIC≥64.0	UN	R MIC≥16.0	UN	KB=18.0	UN	R MIC≥128.0	UN
P38	AB-38	LRT	M	Survived	73	2018-01-17	2018-04-15	Pneumonia	Outside	R MIC≥4.0	I MIC=4.0	R KB=6.0	R MIC≥16.0	R MIC≥32.0	R MIC≥64.0	R MIC≥16.0	R MIC≥16.0	R MIC≥64.0	R MIC≥128.0	R MIC≥128.0	S MIC≤0.5
P41	AB-41	LRT	F	Survived	29	2018-02-06	2018-02-06		Internal	R MIC≥4.0	I MIC=4.0	R KB=6.0	R MIC≥16.0	R MIC≥32.0	R MIC≥64.0	R MIC≥16.0	R MIC≥16.0	R MIC≥64.0	R MIC≥128.0	R MIC≥128.0	S MIC≤0.5
P42	AB-42	LRT	M	Survived	63	2018-02-05	2018-02-05	Pneumonia	Internal	R MIC≥4.0	R MIC≥8.0	R MIC≥64.0	R MIC≥16.0	I MIC=16.0	R MIC≥64.0	R MIC≥16.0	R MIC≥16.0	R MIC≥64.0	R MIC≥128.0	R MIC≥128.0	S MIC≤0.5
P43	AB-43	LRT	F	Survived	66	2018-01-29	2018-01-29	Pneumonia	Outside	R MIC≥4.0	R MIC≥8.0	R KB=6.0	R MIC≥16.0	R MIC≥32.0	R MIC≥64.0	R MIC≥16.0	R MIC≥16.0	R MIC≥64.0	R MIC≥128.0	R MIC≥128.0	S MIC≤0.5
P44	AB-44	LRT	F	Survived	37	2018-01-31	2018-01-31	Pneumonia	Outside	R MIC≥4.0	R MIC≥8.0	R KB=6.0	R MIC≥16.0	R MIC≥32.0	R MIC≥64.0	R MIC≥16.0	R MIC≥16.0	R MIC≥64.0	R MIC≥128.0	R MIC≥128.0	S MIC≤0.5
P45	AB-45	LRT	M	Survived	71	2018-02-07	2018-02-07	Pneumonia	Internal	R MIC≥4.0	R MIC≥8.0	R KB=6.0	R MIC≥16.0	R MIC≥32.0	R MIC≥64.0	R MIC≥16.0	R MIC≥16.0	R MIC≥64.0	R MIC≥128.0	R MIC≥128.0	S MIC≤0.5
P46	AB-46	LRT	F	Died	72	2018-02-09	2018-02-09	Pneumonia	Outside	R MIC≥4.0	R MIC≥8.0	R KB=6.0	R MIC≥16.0	R MIC≥32.0	R MIC≥64.0	R MIC≥16.0	R MIC≥16.0	R MIC≥64.0	UN	R MIC≥128.0	UN
P47	AB-47	LRT	F	Survived	44	2018-02-17	2018-02-17	Pneumonia	Outside	R MIC≥4.0	R MIC≥8.0	R KB=6.0	R MIC≥16.0	R MIC≥64.0	R KB=6	R MIC≥16.0	R KB=6.0	KB=9.0	UN	R MIC≥128.0	UN
P48	AB-48	LRT	M	Survived	62	2018-03-16	2018-03-18		Internal	R MIC≥4.0	R MIC≥8.0	R KB=6.0	R MIC≥16.0	R MIC≥32.0	R MIC≥64.0	R MIC≥16.0	R MIC≥16.0	R MIC≥64.0	R MIC≥128.0	R MIC≥128.0	S MIC≤0.5
P49	AB-49	LRT	M	Died	73	2018-02-28	2018-03-11	Pneumonia	Internal	R MIC≥4.0	R MIC≥8.0	R KB=6.0	R MIC≥16.0	R MIC≥32.0	R MIC≥64.0	R MIC≥16.0	R MIC≥16.0	R MIC≥64.0	R MIC≥128.0	R MIC≥128.0	S MIC≤0.5
P50	AB-50	LRT	M	Died	70	2018-02-23	2018-03-05	Pneumonia	Outside	R MIC≥4.0	R MIC≥8.0	R KB=6.0	R MIC≥16.0	R MIC≥32.0	R MIC≥64.0	R MIC≥16.0	R MIC≥16.0	R MIC≥64.0	R MIC≥128.0	R MIC≥128.0	S MIC≤0.5
P51	AB-51	LRT	M	Died	42	2018-02-24	2018-02-24	Pneumonia	Outside	R MIC≥4.0	R KB=12.0	S MIC≤2.0	S MIC≤1.0	R MIC=32.0	R KB=6	S MIC=2.0	S KB=22.0	KB=19.0	UN	I MIC=64.0	S
P52	AB-52	LRT	M	Died	46	2018-03-02	2018-03-06	Pneumonia	Outside	R MIC≥4.0	R MIC≥8.0	R KB=6.0	R MIC≥16.0	R MIC≥32.0	R MIC≥64.0	R MIC≥16.0	R MIC≥16.0	R MIC≥64.0	R MIC≥128.0	R MIC≥128.0	S MIC≤0.5
P53	AB-53	LRT	M	Survived	60	2018-04-05	2018-05-20		Internal	R MIC≥4.0	R MIC≥8.0	R KB=6.0	R MIC≥16.0	R MIC≥32.0	R MIC≥64.0	R MIC≥16.0	R MIC≥16.0	R MIC≥64.0	R MIC≥128.0	R MIC≥128.0	S MIC≤0.5
P54	AB-54	LRT	F	Died	66	2018-03-06	2018-03-14		Internal	R MIC≥4.0	R MIC≥8.0	R KB=6.0	R MIC≥16.0	R MIC≥32.0	R MIC≥64.0	R MIC≥16.0	R MIC≥16.0	R MIC≥64.0	R MIC≥128.0	R MIC≥128.0	S MIC≤0.5
P55	AB-55	LRT	M	Survived	71	2018-03-05	2018-03-05	Pneumonia	Outside	R MIC≥4.0	R MIC≥8.0	R KB=6.0	R MIC≥16.0	R MIC≥32.0	R MIC≥64.0	R MIC≥16.0	R MIC≥16.0	R MIC≥64.0	R MIC≥128.0	R MIC≥128.0	S MIC≤0.5
P56	AB-56	LRT	F	Survived	73	2018-04-17	2018-04-25	Pneumonia	Internal	R MIC≥4.0	R MIC≥8.0	R KB=6.0	R MIC≥16.0	R MIC≥32.0	R MIC≥64.0	R MIC≥16.0	R MIC≥16.0	R MIC≥64.0	R MIC≥128.0	R MIC≥128.0	S MIC≤0.5
P58	AB-58	LRT	M	Survived	86	2018-03-13	2018-03-13		Outside	R MIC≥4.0	R MIC≥8.0	R KB=6.0	R MIC≥16.0	R MIC≥32.0	R MIC≥64.0	R MIC≥16.0	R MIC≥16.0	R MIC≥64.0	R MIC≥128.0	R MIC≥128.0	S MIC≤0.5
P59	AB-59	LRT	M	Died	63	2018-03-22	2018-04-03		Outside	R MIC≥4.0	I MIC=4.0	R KB=6.0	R MIC≥16.0	R MIC≥32.0	R MIC≥64.0	R MIC≥16.0	R MIC≥16.0	R MIC≥64.0	R MIC≥128.0	R MIC≥128.0	S MIC≤0.5
P60	AB-60	LRT	M	Died	62	2018-04-05	2018-04-06		Outside	R MIC≥4.0	R MIC≥8.0	R KB=6.0	R MIC≥16.0	I MIC=16.0	R MIC≥64.0	R MIC≥16.0	R MIC≥16.0	R MIC≥64.0	R MIC≥128.0	R MIC≥128.0	S MIC≤0.5
P61	AB-61	LRT	M	Survived	77	2018-04-04	2018-04-08		Internal	R MIC≥4.0	R MIC≥8.0	R KB=6.0	R MIC≥16.0	R MIC≥32.0	R MIC≥64.0	R MIC≥16.0	R MIC≥16.0	R MIC≥64.0	UN	R MIC≥128.0	UN
P62	AB-62	LRT	M	Survived	67	2018-03-27	2018-03-28	Pneumonia	Outside	R MIC≥4.0	R MIC≥8.0	R KB=6.0	R MIC≥16.0	R MIC≥32.0	R MIC≥64.0	R MIC≥16.0	R MIC≥16.0	R MIC≥64.0	R MIC≥128.0	R MIC≥128.0	S MIC≤0.5
P63	AB-63	LRT	F	Survived	78	2018-04-02	2018-04-02	Pneumonia	Outside	R MIC≥4.0	R MIC≥8.0	R KB=6.0	R MIC≥16.0	R MIC≥32.0	R MIC≥64.0	R MIC≥16.0	R MIC≥16.0	R MIC≥64.0	R MIC≥128.0	R MIC≥128.0	S MIC≤0.5
P64	AB-64	LRT	M	Died	71	2018-04-20	2018-04-20	Pneumonia	Internal	R MIC≥4.0	R MIC≥8.0	R KB=6.0	R MIC≥16.0	I MIC=16.0	R MIC≥64.0	R MIC≥16.0	R MIC≥16.0	R MIC≥64.0	R MIC≥128.0	R MIC≥128.0	S MIC≤0.5
P65	AB-65	LRT	M	Survived	79	2018-05-06	2018-05-27	Pneumonia	Internal	R MIC≥4.0	R MIC≥8.0	R KB=6.0	R MIC≥16.0	R MIC≥32.0	R MIC≥64.0	R MIC≥16.0	R MIC≥16.0	R MIC≥64.0	R MIC≥128.0	R MIC≥128.0	S MIC≤0.5
P66	AB-66	LRT	M	Survived	57	2018-05-14	2018-05-16	Pneumonia	Outside	R MIC≥4.0	R MIC≥8.0	R KB=6.0	R MIC≥16.0	R MIC≥32.0	R MIC≥64.0	R MIC≥16.0	R MIC≥16.0	R MIC≥64.0	R MIC≥128.0	R MIC≥128.0	S MIC≤0.5
P67	AB-67	LRT	F	Survived	74	2018-06-11	2018-06-11		Outside	R MIC≥4.0	R MIC≥8.0	R KB=6.0	R MIC≥16.0	R MIC≥32.0	R MIC≥64.0	R MIC≥16.0	R MIC≥16.0	S MIC＝16.0	R MIC≥128.0	R MIC≥128.0	S MIC≤0.5
P68	AB-68	LRT	M	Died	64	2018-05-23	2018-05-30		Outside	R MIC≥4.0	I MIC=4.0	R KB=6.0	R MIC≥16.0	R MIC≥32.0	R MIC≥64.0	R MIC≥16.0	R MIC≥16.0	R MIC≥64.0	R MIC≥128.0	R MIC≥128.0	S MIC≤0.5
P69	AB-69	LRT	M	Survived	48	2018-06-17	2018-06-17	Pneumonia	Outside	R MIC≥4.0	R MIC≥8.0	R KB=6.0	R MIC≥16.0	R MIC≥32.0	R MIC≥64.0	R MIC≥16.0	R MIC≥16.0	R MIC≥64.0	R MIC≥128.0	R MIC≥128.0	S MIC≤0.5
P70	AB-70	LRT	F	Survived	37	2018-06-21	2018-06-21	Pneumonia	Outside	R MIC≥4.0	I MIC=4.0	R KB=6.0	R MIC≥16.0	R MIC≥32.0	R MIC≥64.0	R MIC≥16.0	R MIC≥16.0	R MIC≥64.0	R MIC≥128.0	R MIC≥128.0	S MIC≤0.5
P71	AB-71	LRT	F	Survived	23	2018-06-24	2018-06-24		Internal	R MIC≥4.0	R MIC≥8.0	R KB=6.0	R MIC≥16.0	R MIC≥32.0	R MIC≥64.0	R MIC≥16.0	R MIC≥16.0	R MIC≥64.0	R MIC≥128.0	R MIC≥128.0	S MIC≤0.5
P72	AB-72	LRT	M	Died	59	2018-06-27	2018-06-27	Pneumonia	Outside	R MIC≥4.0	R MIC≥8.0	R KB=6.0	R MIC≥16.0	I MIC=16.0	R MIC≥64.0	R MIC≥16.0	R MIC≥16.0	R MIC≥64.0	R MIC≥128.0	R MIC≥128.0	S MIC≤0.5
P73	AB-73	LRT	M	Survived	39	2018-07-06	2018-07-06	Pneumonia	Outside	R MIC≥4.0	R MIC≥8.0	R KB=6.0	R MIC≥16.0	R MIC≥32.0	R MIC≥64.0	R MIC≥16.0	R MIC≥16.0	R MIC≥64.0	R MIC≥128.0	R MIC≥128.0	S MIC≤0.5
P74	AB-74	LRT	F	Died	72	2018-07-15	2018-07-26	Pneumonia	Internal	R MIC≥4.0	R MIC≥8.0	R MIC≥64.0	R MIC≥16.0	R MIC≥32.0	R MIC≥64.0	R MIC≥16.0	R MIC≥16.0	R MIC≥64.0	R MIC≥128.0	R MIC≥128.0	S MIC≤0.5
P75	AB-75	LRT	M	Survived	43	2018-08-16	2018-08-16		Internal	R MIC≥4.0	I MIC=4.0	R KB=6.0	R MIC≥16.0	I MIC=16.0	R MIC≥64.0	R MIC≥16.0	R MIC≥16.0	R MIC≥64.0	R MIC≥128.0	R MIC≥128.0	S MIC≤0.5
